# Supplementary material for: Wnt Signaling Drives Correlated Changes in Facial Morphology and Brain Shape
Source: Front Cell Dev Biol. 2021 Mar 29;9:644099. doi: 10.3389/fcell.2021.644099 (PMC8039397; doi:10.3389/fcell.2021.644099)
Supplement: Supplementary Table 3 — Raw data of FEZ variables. [file Table_3.XLSX]

## Sheet: FEZ2
ID	FEZRatioAs	SlopePx	AreaFEZProjected	Compactness
Diane_1w,txt	0.575	7.6403	18622	0.2236
Diane_2w,txt	0.4843	3.22	18900	0.3199
Diane_4w,txt	1	6.2345	1343	0.9893
Diane_5w,txt	0.744	14.88	18749	0.244
Diane_6w,txt	0.6232	44.75	21213	0.311
Diane_7w,txt	0.5614	-11.837	15092	0.2347
Diane_8w,txt	0.5951	8.19	12758	0.4612
Diane_9w,txt	0.6585	8.97	15406	0.144
Diane_10w,txt	0.7476	7.2833	20006	0.2354
Diane_11w,txt	0.5942	14.7	13714	0.6825
Diane_12w,txt	0.556	8.33	10967	0.3783
Diane_13w,txt	0.598	39	19262	0.0961
Diane_14w,txt	0.6848	-2.222	17580	0.1934
Diane_15w,txt	0.666	7.9979	12920	0.1904
Diane_16w,txt	0.2924	6.634	8131	0.629
IC_1w,txt	0.4582	22.16	14392	0.1692
IC_2w,txt	0.7149	8.4188	13808	0.4622
IC_4w,txt	0.5206	-0.2236	12945	0.3815
IC_5w,txt	0.6615	7.3208	11733	0.2829
IC_6w,txt	0.5919	9.5304	7016	0.3603
IC_8w,txt	0.6506	7.0005	12042	0.5545
IC_9w,txt	0.7079	3.3974	13717	0.1724
IC_10w,txt	0.4292	17.15	15012	0.1964
IC_11w,txt	0.5341	7.238	12178	0.5225
IC_12w,txt	0.2937	17.1648	16564	0.545
IC_13w,txt	0.4403	12.95	13149	0.6639
IC_14w,txt	0.2169	12.534	15734	0.441
Normal_st20_1W,txt	0.436	11.4826	7985	0.7135
Normal_st20_2W,txt	0.4578	9.6931	12996	0.4057
Normal_st20_3W,txt	0.3835	12.37	8752	0.745
Normal_st20_4W,txt	0.2935	13.07	14526	0.6643
Normal_st20_5W,txt	0.3103	15.27	8588	0.686
Normal_st20_6W,txt	0.4103	6.6892	10773	0.6181
Normal_st20_7W,txt	0.7543	14.18	10694	0.5307
Normal_st20_8W,txt	0.5084	5.8251	11293	0.347
Normal_21_1W,txt	0.5283	10.359	15207	0.296
Normal_21_2W,txt	0.6175	1.9539	13434	0.1196
Normal_21_3W,txt	0.4368	15.87	16803	0.2636
Normal_21_4W,txt	0.7618	3.568	10088	0.3481
Normal_21_5W,txt	0.6409	-14.39	13430	0.143
Normal_21_6W,txt	0.6935	5.8251	14329	0.2
Normal_21_7W,txt	0.5269	3.6176	18351	0.415
Wnt3a_1W,txt	0.4893	68.84	24090	0.1618
Wnt3a_2W,txt	0.5475	19.55	22686	0.2621
Wnt3a_3W,txt	0.7192	-5.766	21934	0.1307
Wnt3a_4W,txt	0.3873	6.46	20787	0.2811
Wnt3a_5W,txt	0.6887	25.574	21872	0.1132
Wnt3a_6W,txt	0.7854	15.22	27003	0.2566
Wnt3a_7W,txt	0.5951	40.9	18113	0.0908
Wnt3a_8W,txt	0.6278	16.19	16690	0.0856
