# Supplementary material for: Wnt Signaling Drives Correlated Changes in Facial Morphology and Brain Shape
Source: Front Cell Dev Biol. 2021 Mar 29;9:644099. doi: 10.3389/fcell.2021.644099 (PMC8039397; doi:10.3389/fcell.2021.644099)
Supplement: Supplementary Table 4 — File containing classifier variables for 48hr treatments used in R code called “group_48”. [file Table_4.XLSX]

## Sheet: group_48
ID	group
RCAS-AP-48_1.txt	IC
RCAS-AP-48_2.txt	IC
RCAS-AP-48_3.txt	IC
RCAS-AP-48_4.txt	IC
RCAS-AP-48_5.txt	IC
RCAS-Wnt3a-48_2.txt	W
RCAS-Wnt3a-48_3.txt	W
RCAS-Wnt3a-48_4.txt	W
RCAS-Wnt3a-48_5.txt	W
RCAS-Wnt3a-48_6.txt	W
RCAS-Wnt3a-48_7.txt	W
RCAS-Wnt3a-48_8.txt	W
RCAS-Wnt3a-48_9.txt	W
RCAS-Wnt3a-48_11.txt	W
RCAS-Wnt3a-48_12.txt	W
RCAS-Wnt3a-48_13.txt	W
RCAS-Wnt3a-48_14.txt	W
