# Supplementary material for: Wnt Signaling Drives Correlated Changes in Facial Morphology and Brain Shape
Source: Front Cell Dev Biol. 2021 Mar 29;9:644099. doi: 10.3389/fcell.2021.644099 (PMC8039397; doi:10.3389/fcell.2021.644099)
Supplement: Supplementary Table 5 — File containing classifier variables for 72hr treatments used in R code called “group72-BH”. [file Table_5.XLSX]

## Sheet: group_72-BH
ID	group
AP-72_2.txt	IC
AP-72_4.txt	IC
AP-72_5.txt	IC
AP-72_8.txt	IC
AP-72_9.txt	IC
AP-72_11.txt	IC
Dkk1-72_1.txt	D
Dkk1-72_2.txt	D
Dkk1-72_4.txt	D
Dkk1-72_5.txt	D
Dkk1-72_6.txt	D
Dkk1-72_7.txt	D
Wnt3a-72_7.txt	W
Wnt3a-72_9.txt	W
Wnt3a-72_10.txt	W
Wnt3a-72_11.txt	W
Wnt3a-72_12.txt	W
Wnt3a-72_13.txt	W
Wnt3a-72_14.txt	W
