# Supplementary material for: Wnt Signaling Drives Correlated Changes in Facial Morphology and Brain Shape
Source: Front Cell Dev Biol. 2021 Mar 29;9:644099. doi: 10.3389/fcell.2021.644099 (PMC8039397; doi:10.3389/fcell.2021.644099)
Supplement: Supplementary Table 6 — Landmark coordinates for brain shape at 48hr treatment. File used in R code called “landmarks_48_BR”. [file Table_6.XLSX]

## Sheet: landmarks_48_BR
ID	1x	1y	1z	2x	2y	2z	3x	3y	3z	4x	4y	4z	5x	5y	5z	6x	6y	6z	7x	7y	7z	8x	8y	8z	9x	9y	9z	10x	10y	10z	11x	11y	11z	12x	12y	12z	13x	13y	13z	14x	14y	14z	15x	15y	15z	16x	16y	16z	17x
RCAS-AP-48_1,txt	2.25435	2.51194	2.15832	2.97936	2.78249	2.67752	3.02545	3.25434	2.67168	3.24796	2.45109	2.73176	3.53239	2.92574	2.56363	3.90993	2.98483	1.58139	4.84947	3.25752	1.67009	3.65344	2.78318	0.696719	3.23164	2.64424	0.839212	2.65074	2.58181	1.63896	2.92608	4.06461	2.16568	3.64278	1.6112	2.35457	2.27915	3.33554	2.5849	2.66491	1.92091	2.70445	4.16083	3.60937	2.68213	4.46584	2.65383	2.71611	4.04315
RCAS-AP-48_2,txt	4.33179	2.19501	1.14671	3.65793	2.79246	0.968785	3.91019	3.22042	1.00284	3.26886	2.52384	0.956264	3.31846	3.08952	1.15673	3.24242	3.18396	2.26376	2.54088	3.77986	2.45703	3.62337	2.76216	2.99965	3.862	2.50596	2.70317	4.19219	2.28941	1.83652	4.43426	3.83624	1.34407	2.64265	1.93674	1.21759	4.50887	2.93536	0.772709	3.57687	1.9215	0.752806	3.08277	4.04435	1.33533	2.35398	3.27852	1.26734	2.88545
RCAS-AP-48_3,txt	2.33142	3.67305	2.11596	2.45253	3.08631	1.47179	2.0831	2.81636	1.45022	2.79689	3.11361	1.29802	2.58725	2.69444	1.31215	2.99471	2.12763	2.09972	3.18792	1.4468	1.98462	3.11945	2.43284	2.96108	2.91632	2.77301	2.86796	2.55915	3.27307	2.53603	1.69768	2.54504	1.96189	3.53379	3.22676	1.46141	1.77886	3.28789	1.78687	2.95448	3.70723	1.60122	2.37871	1.75857	1.32278	3.32129	2.14034	1.06955	2.8284
RCAS-AP-48_4,txt	2.32564	3.77966	2.55769	2.49422	3.59011	1.75306	2.44939	3.4883	1.72552	2.56519	3.65369	1.68627	2.69706	3.41853	1.41446	3.41555	2.84664	1.94283	3.81614	2.49267	1.4626	3.57063	2.72086	2.91956	3.3229	2.92312	3.04216	2.73408	3.42665	2.96267	2.07167	2.62256	1.91938	3.3956	4.22623	1.82547	1.88299	3.40509	2.01864	2.60361	4.29044	2.00533	2.86797	2.55326	0.996233	3.55386	3.41645	0.96976	3.17338
RCAS-AP-48_5,txt	3.2445	2.57851	2.32004	3.06506	2.80789	1.54943	3.30076	3.11031	1.49352	2.71426	2.50496	1.47374	2.72415	3.06914	1.33123	2.29328	3.45342	1.74766	1.76534	3.92303	1.35574	2.0653	3.61657	2.56751	2.33427	3.39374	2.61403	2.87141	2.89522	2.41758	3.40064	3.67254	1.67683	2.17153	2.29932	1.64662	3.65049	2.96575	1.82224	2.86216	2.1346	1.80085	2.61279	3.73661	0.843952	2.03799	3.08252	0.858373	2.42733
RCAS-Wnt3a-48_2,txt	3.78041	5.09011	2.4982	3.56091	4.32671	1.38084	2.64147	4.3716	1.46854	4.25425	3.99284	1.53769	3.41584	3.48975	1.3591	3.21835	2.69793	2.92467	2.96235	1.67022	3.02745	3.10488	3.11759	3.9554	3.28397	3.53895	3.84142	3.47884	4.33969	3.08641	1.58079	4.40868	2.11574	5.18587	3.50642	2.22009	2.6499	5.37239	1.9313	4.74353	4.76767	2.06293	2.4175	1.99268	1.67208	3.58557	1.77484	1.72176	3.07027
RCAS-Wnt3a-48_3,txt	2.47619	4.54416	3.31604	2.32344	4.31569	2.10348	1.87014	3.91166	2.19889	2.92084	4.48971	1.93075	2.56437	3.72767	1.73225	3.30471	2.77364	2.36582	3.67917	1.96734	2.12227	3.55112	2.757	3.46529	3.37668	3.12552	3.59297	2.90251	3.90661	3.4353	1.47225	3.14393	2.86641	4.03809	4.54227	2.29929	1.51017	4.25143	2.93279	3.08385	5.09594	2.62996	2.61964	2.37488	1.36967	3.59584	2.88998	1.08684	3.05902
RCAS-Wnt3a-48_4,txt	2.8969	1.74572	3.02466	3.15548	2.11275	1.90832	3.71281	1.89572	2.04289	2.7086	2.39171	1.89716	3.35848	2.51302	1.61228	3.73206	3.67637	2.75517	4.07913	4.45235	2.65515	3.66908	3.57272	3.72679	3.42582	3.17579	3.70202	3.16942	2.429	3.22182	4.53774	1.874	2.5647	1.99222	2.96467	2.27619	3.64023	1.37543	2.41956	2.20163	2.07479	2.26184	4.49282	3.80804	1.61412	3.47969	4.21139	1.58032	3.90846
RCAS-Wnt3a-48_5,txt	2.9529	1.55724	3.55953	2.93691	1.61872	2.48019	3.52177	1.7963	2.39586	2.38556	1.71303	2.40444	2.9504	2.11202	2.05577	2.95258	3.4348	2.84329	2.93646	4.21328	2.60774	2.82518	3.28968	3.90704	2.80197	2.84849	3.96158	2.88719	2.1759	3.72692	4.20562	2.1085	2.68837	1.60696	2.02213	2.66978	3.73762	1.40302	3.04156	2.12315	1.30615	2.98977	3.59807	3.47079	1.7728	2.42551	3.4918	1.64807	3.03165
RCAS-Wnt3a-48_6,txt	2.9663	4.48362	2.3717	3.01964	3.79121	1.67936	2.51837	3.65251	1.59231	3.44834	3.68615	1.58327	2.99633	3.17449	1.62593	3.08381	2.66852	2.67254	3.10421	1.84568	2.66755	3.03611	2.98688	3.53626	3.01984	3.38791	3.38974	2.9804	4.006	2.78565	1.71486	3.45248	1.89936	4.28818	3.62176	1.81861	2.21856	4.25124	1.68522	3.62694	4.31002	1.63789	2.54326	2.13263	1.61997	3.61365	2.27704	1.60513	3.07568
RCAS-Wnt3a-48_7,txt	1.5989	4.29366	2.83038	1.93339	3.90202	1.66326	1.7949	3.36612	1.6637	2.3083	4.35704	1.563	2.56377	3.52228	1.40757	3.54586	3.02369	2.53464	4.32905	2.53104	2.4484	3.39721	3.25438	3.73523	2.99469	3.49657	3.70614	2.18469	3.97022	3.17695	1.52477	2.44846	2.26736	3.1225	5.03298	1.91013	0.987107	3.54934	2.17221	1.98753	4.92421	1.89099	3.54033	2.18719	1.39743	4.08772	3.2746	1.29404	3.68453
RCAS-Wnt3a-48_8,txt	2.29541	3.9836	3.36025	2.27612	3.91981	2.04667	1.90738	3.4134	2.05008	2.90299	4.2226	2.02208	2.69764	3.4199	1.68309	3.57008	2.28602	2.44009	4.04019	1.66381	2.1558	3.59665	2.22803	3.63802	3.30234	2.62344	3.77597	2.74363	3.35156	3.52058	1.52189	2.5014	2.74715	3.9102	4.32861	2.60887	1.40423	3.61099	2.87731	2.91434	4.73166	2.80154	3.16369	1.8057	1.30434	4.03778	2.55812	1.2532	3.49962
RCAS-Wnt3a-48_9,txt	2.05791	1.9752	2.80146	2.51088	2.22798	1.76012	2.93865	1.95698	1.79058	2.14585	2.65309	1.68008	2.88501	2.61317	1.54637	3.2199	3.33972	2.51186	3.68151	3.98736	2.46907	2.9369	3.29437	3.52854	2.68487	2.96018	3.4416	2.32813	2.34619	3.02059	3.61206	1.6751	2.28105	1.69016	3.30344	1.83162	2.6891	1.45205	2.02818	1.66265	2.40199	1.83346	3.98482	3.13018	1.62459	3.1351	3.88058	1.43071	3.48953
RCAS-Wnt3a-48_11,txt	1.60516	3.12882	2.8285	2.06972	3.03351	1.71453	2.05327	2.41077	1.63337	2.36585	3.52919	1.75723	2.70177	2.84665	1.55481	3.58563	2.51603	2.62295	4.43073	2.29658	2.59089	3.29227	2.63725	3.67883	2.85032	2.74893	3.63538	2.15998	2.96097	3.0415	2.03056	1.49669	1.98385	2.84709	4.2284	2.10767	1.33135	2.25632	2.14745	1.80453	3.94512	2.18695	3.85697	1.89101	1.50169	4.14586	2.98534	1.52476	3.80077
RCAS-Wnt3a-48_12,txt	1.69932	2.5126	2.59681	2.34074	2.61003	1.76881	2.4926	2.18276	1.68609	2.28342	3.12624	1.63996	2.89808	2.74652	1.6444	3.6141	3.00791	2.69765	4.40726	3.1524	2.60217	3.32326	2.96183	3.6467	2.89026	2.87408	3.58787	2.21257	2.60623	2.94521	2.91617	1.27888	2.05965	2.29421	4.10314	1.9304	1.94852	1.73771	1.89338	1.60842	3.2434	1.86485	4.10817	2.42087	1.60707	3.92163	3.5911	1.53966	3.88746
RCAS-Wnt3a-48_13,txt	3.82957	4.32228	3.18089	3.67654	4.16869	2.02188	3.09033	4.44771	1.96427	4.05629	3.81566	1.9157	3.40636	3.74423	1.65343	2.7699	2.5574	2.67432	2.32304	1.79927	2.45456	2.84161	2.62135	3.75094	3.03815	2.99689	3.75642	3.44756	3.73805	3.33743	2.12773	4.56714	2.53012	4.70401	2.97546	2.27502	3.13639	5.01531	2.5303	4.52412	4.01593	2.40099	2.06255	2.69692	1.48528	3.15472	2.10455	1.34705	2.69558
RCAS-Wnt3a-48_14,txt	2.16085	1.75287	2.93107	2.4077	2.10301	1.68849	2.97874	1.95644	1.659	1.97856	2.46067	1.65384	2.72366	2.61748	1.48116	3.35092	3.608	2.63753	3.7927	4.34206	2.50041	3.22889	3.36893	3.7354	3.02934	3.03129	3.7719	2.51917	2.34235	3.23681	4.00023	1.77001	2.1763	1.34821	3.29063	2.16136	3.0327	1.14764	2.28558	1.34242	2.15999	2.24151	3.96313	3.53613	1.46104	2.97877	4.16902	1.52538	3.41704
[truncated: 2 more columns]
