# Supplementary material for: Wnt Signaling Drives Correlated Changes in Facial Morphology and Brain Shape
Source: Front Cell Dev Biol. 2021 Mar 29;9:644099. doi: 10.3389/fcell.2021.644099 (PMC8039397; doi:10.3389/fcell.2021.644099)
Supplement: Supplementary Table 7 — Landmark coordinates for head shape at 48hr treatment. File used in R code called “landmarks_48H”. [file Table_7.XLSX]

## Sheet: landmarks_48H
ID	1x	1y	1z	2x	2y	2z	3x	3y	3z	4x	4y	4z	5x	5y	5z	6x	6y	6z	7x	7y	7z	8x	8y	8z	9x	9y	9z	10x	10y	10z	11x	11y	11z	12x	12y	12z	13x	13y	13z	14x	14y	14z	15x	15y	15z	16x	16y	16z	17x
RCAS-AP-48_1,txt	2.3951	2.51307	1.51807	2.04766	2.42641	1.93181	2.57666	2.63407	2.72902	2.00898	3.20386	2.31765	2.70626	3.48287	1.44999	2.90917	4.06883	2.18833	2.93248	3.64765	2.64115	2.63349	3.4947	2.6428	2.63507	3.34306	2.70752	2.26302	3.31324	2.62803	2.84525	3.40725	2.75551	3.24677	3.57087	2.93447	2.38076	1.80366	2.41286	3.20161	1.91942	1.52265	3.63817	1.58883	2.37167	3.35863	2.00026	2.77319	3.03152
RCAS-AP-48_2,txt	4.41625	2.08014	1.99423	4.5663	1.97898	1.36885	3.99483	2.46546	0.71149	4.8779	2.73287	1.03224	4.50732	3.19606	2.19005	4.50348	3.86026	1.292	4.14306	3.50692	0.890713	4.30385	3.26448	0.823273	4.18711	3.11329	0.765756	4.50399	2.945	0.744424	4.05201	3.23282	0.756814	3.79204	3.5747	0.64581	3.93981	1.64265	0.94113	3.29978	1.84329	2.10284	2.60814	1.90467	1.21614	2.98801	2.24125	0.853778	3.29398
RCAS-AP-48_3,txt	2.59323	3.35127	2.62345	2.31936	3.7326	2.14936	2.36414	3.37915	1.48512	1.77743	3.4218	2.02791	2.07593	2.68466	2.68076	1.67054	2.5117	1.97489	1.93037	2.59618	1.54952	1.80667	3.03811	1.72914	1.87182	3.11172	1.64942	1.7653	3.27445	1.78921	2.00631	2.7132	1.42686	2.0148	2.48358	1.25661	2.83752	3.85657	1.85697	3.32875	3.18945	2.34642	3.51366	3.25942	1.4617	3.14224	3.05216	1.21938	3.0634
RCAS-AP-48_4,txt	2.73248	3.48721	3.1386	2.29883	3.82854	2.8929	2.23608	3.85549	1.87713	1.84451	3.38387	2.4504	2.57981	2.59874	2.64368	2.04307	2.64282	1.88174	2.05819	2.95411	1.6931	1.96655	3.23728	1.84122	1.98219	3.38608	1.82174	1.85228	3.39164	2.01676	2.10275	3.19213	1.61014	2.11025	3.06412	1.28445	2.60795	4.33549	2.39503	3.48379	3.75911	2.6962	3.41268	4.24445	1.82072	2.98507	4.09357	1.61222	2.78669
RCAS-AP-48_5,txt	2.94296	2.83256	2.57306	3.31283	2.51176	2.36538	3.2602	2.55314	1.60436	3.67233	2.94153	2.14301	3.09847	3.5479	2.37146	3.43901	3.65101	1.66813	3.39104	3.38052	1.40722	3.57737	3.13692	1.67903	3.55512	3.01279	1.64101	3.68505	2.99235	1.82919	3.37625	3.17978	1.39392	3.31173	3.22463	1.11845	2.98579	2.13902	2.11547	2.32559	2.5437	2.35406	2.15888	2.25168	1.65859	2.44654	2.39046	1.39569	2.72294
RCAS-Wnt3a-48_2,txt	3.56557	4.56279	3.60709	3.80603	5.27433	2.89677	3.79759	4.84594	1.58632	2.7713	5.52555	2.27316	2.22197	4.13347	3.4085	1.55972	4.4108	2.12349	2.19505	4.36447	1.4803	2.50012	5.09765	1.7359	2.66528	5.13193	1.69222	2.61434	5.37915	1.92317	2.55044	4.29745	1.22699	2.35619	3.5578	1.00002	4.68554	4.98074	2.4606	4.46008	3.55918	3.56387	5.21886	3.50195	2.22752	4.73393	3.54908	1.53762	4.77669
RCAS-Wnt3a-48_3,txt	3.00979	3.99851	3.66963	2.51882	4.64788	3.48015	2.2936	4.70352	2.50121	1.58874	4.28955	3.26857	2.27498	3.04898	3.40974	1.46259	3.11609	2.86811	1.52434	3.54695	2.36598	1.4751	4.06164	2.68401	1.52929	4.17838	2.64836	1.47234	4.28048	2.91687	1.68459	3.71893	1.98313	1.79007	3.33012	1.51266	3.14344	5.14379	3.04379	3.91789	3.82925	3.08126	4.0637	4.54079	2.27704	3.52845	4.63198	1.90398	3.22108
RCAS-Wnt3a-48_4,txt	3.07391	2.31126	3.54764	2.80114	1.65524	3.05276	2.90118	1.80437	2.03579	3.5649	1.33234	2.73544	4.27726	2.39433	3.34145	4.51137	1.83448	2.56022	4.28643	1.90423	1.98586	3.83847	1.51869	2.29077	3.68268	1.51468	2.22232	3.67456	1.37394	2.40702	3.91947	2.0707	1.64683	4.11569	2.51096	1.1951	2.17008	1.99815	2.624	2.36908	3.13014	3.10547	1.97084	2.97409	2.24961	2.23767	2.86852	1.78234	2.21255
RCAS-Wnt3a-48_5,txt	2.88264	2.13986	3.91676	2.91716	1.4327	3.68815	2.92042	1.3502	2.68526	3.61454	1.36427	3.3653	3.59331	2.53431	3.70678	4.21659	2.08733	2.7118	3.94299	2.01627	2.3377	3.79031	1.51738	2.75526	3.6358	1.43894	2.74074	3.74326	1.37855	3.02771	3.69834	1.85589	2.19213	3.73538	2.35027	1.68808	2.19561	1.30408	3.3914	2.02386	2.51139	3.56389	1.58689	2.01189	2.67756	1.88973	1.89794	2.34809	2.07368
RCAS-Wnt3a-48_6,txt	2.99779	4.18579	2.97717	2.95101	4.64981	2.42867	2.95527	4.16362	1.59434	2.22442	4.4803	2.03017	2.09697	3.3697	2.92521	1.70385	3.492	1.89446	2.14577	3.55525	1.4881	2.20043	4.02031	1.60799	2.32079	4.07235	1.56902	2.20872	4.27745	1.66237	2.38572	3.61669	1.35714	2.3955	3.16273	1.16466	3.59987	4.60472	1.97519	3.83134	3.54805	2.88587	4.30737	3.63527	1.83669	3.8248	3.59665	1.42195	3.70622
RCAS-Wnt3a-48_7,txt	1.97187	4.16779	3.43241	1.42719	4.42413	2.81644	1.68399	4.11087	1.71276	0.954265	3.67936	2.46937	2.06134	2.6777	3.23714	1.49276	2.47054	2.24478	1.7049	2.84541	1.68038	1.11265	3.34609	2.03277	1.11257	3.48154	1.99101	0.957436	3.51899	2.17819	1.74611	3.10777	1.47218	2.26918	2.68567	1.16718	1.81405	4.97722	2.36027	3.13167	4.40643	3.16048	3.15267	5.05398	1.93002	2.83162	4.6133	1.46446	2.25081
RCAS-Wnt3a-48_8,txt	2.7489	3.4866	3.82195	2.22582	4.06672	3.55579	2.12671	4.19127	2.49651	1.46655	3.70045	3.21232	2.1509	2.40412	3.37353	1.50473	2.50748	2.76459	1.54535	2.93922	2.34885	1.41287	3.4655	2.67408	1.42612	3.59584	2.65817	1.35957	3.60051	2.89653	1.80391	3.15307	1.74354	2.13959	2.89999	1.32805	2.801	4.68067	3.233	3.74397	3.63573	3.35356	3.92178	4.35907	2.6155	3.54791	4.34092	2.08637	3.02107
RCAS-Wnt3a-48_9,txt	2.19471	2.29365	3.2207	1.96098	1.85002	2.74001	2.28144	2.02834	1.74461	2.53844	1.37483	2.36231	3.25886	2.24542	3.13569	3.63241	1.64625	2.25033	3.39443	1.80056	1.77432	2.91101	1.57318	1.91523	2.79027	1.6239	1.84328	2.6928	1.40199	2.00669	3.16946	1.93362	1.53089	3.47509	2.27642	1.21575	1.51024	2.3005	2.20976	1.9959	3.31935	2.87504	1.67356	3.30636	1.81566	2.03937	3.05813	1.42892	1.77675
RCAS-Wnt3a-48_11,txt	2.06982	3.02857	3.35251	1.41342	3.2292	2.94823	1.65157	3.12731	1.88354	1.21229	2.34644	2.52125	2.43395	1.89583	3.10296	2.01858	1.47393	1.9741	2.10478	1.94526	1.49629	1.54043	2.12819	1.91369	1.51688	2.28677	1.87997	1.3156	2.22806	2.14075	1.99935	2.30134	1.45926	2.62977	2.0792	1.05511	1.71313	3.95205	2.58657	2.89645	3.62486	3.20083	2.81728	4.24174	2.11006	2.7323	3.85708	1.59036	2.04684
RCAS-Wnt3a-48_12,txt	2.06737	2.59363	3.28788	1.45994	2.44483	2.735	1.96109	2.49424	1.69493	1.72843	1.63648	2.2988	2.92873	1.81094	3.13065	2.90322	1.26598	2.05975	2.70164	1.69647	1.60319	2.24896	1.69416	1.75906	2.17512	1.84671	1.7367	1.90665	1.71238	1.85798	2.52066	1.97639	1.44714	3.0718	2.05994	1.09987	1.40765	3.15593	2.23781	2.52805	3.68802	3.12046	2.26938	4.10323	1.91705	2.34079	3.59053	1.46009	1.85278
RCAS-Wnt3a-48_13,txt	3.54141	3.86953	3.68694	3.95618	4.48511	3.29484	3.76548	4.40342	2.06314	3.20871	5.09451	2.94812	2.32447	3.96719	3.41701	2.09552	4.629	2.51657	2.51691	4.5629	1.93861	2.94174	4.90918	2.32209	3.09921	4.88573	2.28018	3.15662	5.07399	2.50538	2.94899	4.51918	1.75662	2.68155	4.01552	1.23735	4.52112	4.16292	2.81858	3.93163	2.83529	3.28526	4.72963	2.97876	2.27662	4.35719	3.28676	1.75951	4.46795
RCAS-Wnt3a-48_14,txt	2.46236	2.19763	3.5339	2.1023	1.66384	3.13925	2.16182	1.80982	1.85309	2.82337	1.09988	2.68566	3.66528	2.20787	3.20948	3.97985	1.72026	2.18432	3.60216	1.91395	1.65197	3.14626	1.32979	2.0488	2.98615	1.32351	1.99985	3.01487	1.12034	2.26649	3.21106	1.92969	1.44394	3.53107	2.40756	1.04514	1.34685	2.01194	2.63893	2.02779	3.28901	3.27202	1.32545	3.31216	2.15196	1.62206	3.07547	1.66407	1.40301
[truncated: 14 more columns]
