# Supplementary material for: Wnt Signaling Drives Correlated Changes in Facial Morphology and Brain Shape
Source: Front Cell Dev Biol. 2021 Mar 29;9:644099. doi: 10.3389/fcell.2021.644099 (PMC8039397; doi:10.3389/fcell.2021.644099)
Supplement: Supplementary Table 8 — Landmark coordinates for brain shape at 72hr treatment. File used in R code called “landmarks_72B”. [file Table_8.XLSX]

## Sheet: landmarks_72B
ID	1x	1y	1z	2x	2y	2z	3x	3y	3z	4x	4y	4z	5x	5y	5z	6x	6y	6z	7x	7y	7z	8x	8y	8z	9x	9y	9z	10x	10y	10z	11x	11y	11z	12x	12y	12z	13x	13y	13z	14x	14y	14z	15x	15y	15z	16x	16y	16z	17x
AP-72_2,txt	5.10757	2.50776	3.06204	4.3465	2.76564	2.23541	4.05214	3.34844	2.04669	3.89583	2.42817	2.00255	3.42714	2.96276	1.88113	2.72917	2.98803	3.1706	1.53625	3.29559	2.69405	2.84417	2.84379	4.34168	3.29437	2.77562	4.22344	4.38608	2.58402	3.68056	4.12221	4.74129	2.4266	3.41174	0.957643	2.12619	5.17272	3.34153	2.25398	4.8419	1.94531	2.15329	2.61604	3.78991	1.73434	2.34022	2.53636	1.66287	2.56083
AP-72_4,txt	1.37347	1.67488	3.84588	1.80195	2.11749	2.96723	2.31342	1.97102	2.49643	1.7424	2.61098	2.56407	2.42916	2.68776	2.15546	3.3081	3.37839	3.05108	3.91433	3.99532	2.10817	3.60857	3.58282	4.30038	3.23529	3.26478	4.43955	2.13581	2.27543	4.20032	3.59247	0.738699	2.47604	0.635647	4.09568	2.7451	1.69006	0.913909	2.9846	0.596996	2.11069	3.0662	3.43483	2.70764	1.38769	2.50082	3.73774	1.45848	2.91153
AP-72_5,txt	1.31404	1.97294	3.37835	1.79672	2.38675	2.3498	2.35597	2.25217	1.93779	1.8724	2.97228	1.9963	2.54598	2.96143	1.70613	3.43843	3.47067	2.75514	4.2509	4.08047	1.98493	3.62467	3.43277	3.99553	3.25647	3.15446	4.05709	2.11685	2.44557	3.60993	3.50672	0.957174	2.02003	1.1662	4.57175	2.38107	1.69977	1.23692	2.3391	0.763896	2.67523	2.50423	3.7035	2.9061	1.08078	2.91277	4.06691	1.1693	3.23964
AP-72_8,txt	3.35629	4.99376	2.87697	3.29644	4.55119	1.9638	2.76634	4.33266	1.68602	3.80054	4.2992	1.66159	3.30562	3.69622	1.37269	3.17405	2.71253	2.24041	3.1745	1.82853	1.43425	3.2474	2.52586	3.46123	3.26339	2.92053	3.51641	3.32792	4.11931	3.44855	1.42158	4.16856	1.8842	5.29193	3.98706	1.81659	2.52626	5.291	2.29915	4.1971	5.18722	2.23017	2.5341	3.08224	0.761047	3.9294	3.00866	0.726526	3.2363
AP-72_9,txt	4.8085	3.20583	2.78879	4.16482	3.27981	1.93305	3.88786	3.76458	1.81617	4.08968	2.84713	1.6004	3.40011	3.21731	1.55539	2.71563	2.86137	2.54942	1.77357	2.80974	2.03386	2.81213	2.61739	3.67646	3.19244	2.69742	3.65824	4.17256	3.03877	3.09043	3.36911	4.80329	2.38849	4.08844	1.50101	1.59018	4.62298	4.19476	2.26663	4.97665	2.57628	1.95399	2.53974	3.7094	1.38249	2.78736	2.56666	1.02298	2.71723
AP-72_11,txt	3.07496	5.15358	2.85245	3.07851	4.54399	1.8471	2.63356	4.2588	1.56193	3.54288	4.37224	1.44855	3.1251	3.80585	1.23748	3.28565	2.66884	2.18509	3.34725	1.69657	1.45286	3.40888	2.54865	3.53346	3.39259	3.0151	3.61884	3.20323	4.3506	3.2198	1.09427	3.80684	1.95884	5.26024	4.29381	1.53048	2.09241	5.19221	2.13918	3.86381	5.45131	2.02401	2.43405	2.80649	0.711247	3.87175	2.97698	0.557973	3.13722
Dkk1-72_1,txt	1.97773	3.22429	2.76561	2.08512	3.19259	2.5387	1.83776	3.04692	2.36835	2.38474	3.37531	2.5492	2.32605	3.05217	2.14028	2.22636	2.38645	2.96511	2.78517	1.35422	2.70149	1.95843	2.59953	3.30299	2.05904	2.78351	3.00133	2.05929	2.94887	2.87521	1.3697	2.43821	2.10629	3.32387	3.48894	3.004	1.72062	3.09643	2.85284	2.25489	3.49826	2.89	2.27959	1.95338	1.67714	3.32172	2.50686	1.97239	2.7522
Dkk1-72_2,txt	1.73733	2.51785	3.10539	2.67493	2.77503	2.26927	3.09593	2.45612	1.96044	2.61929	3.16115	1.94654	3.29301	3.08504	2.0155	3.88703	3.46744	3.13717	4.53851	3.84597	3.02314	3.44126	3.29864	4.32586	3.15709	3.35231	4.24885	2.23214	2.83306	3.80874	3.73459	1.15781	2.40317	1.77363	4.27577	2.16302	2.25196	1.80742	2.33249	1.67022	2.84691	2.1731	4.61392	2.98051	1.77045	3.84889	4.23117	1.76872	4.28845
Dkk1-72_4,txt	1.98856	1.46465	3.64492	2.18568	1.16796	2.82115	2.94688	1.572	2.46816	2.41793	1.90031	2.53332	2.928	2.15608	2.02211	2.86629	3.489	2.65806	3.09958	4.13887	1.90736	3.02356	4.13971	3.90071	2.7614	3.69428	4.20976	2.07574	2.21476	3.9506	4.78203	1.07352	2.9339	1.42093	1.3249	2.33146	2.71062	0.656794	3.27573	1.43033	0.944792	3.37248	3.77292	2.73603	1.25794	2.27703	2.89664	1.20255	2.99385
Dkk1-72_5,txt	2.48188	1.58149	3.17553	2.70175	1.57019	2.16429	3.31304	1.51609	1.87413	2.39138	1.83703	1.67823	3.05113	2.05061	1.37399	3.45282	3.32119	2.07395	3.85155	3.94088	0.853206	3.32619	4.00074	3.32818	3.18197	3.56533	3.34309	2.75387	2.32079	3.24239	4.78174	1.23282	2.20873	1.06398	2.59764	1.50685	3.17029	0.827601	2.76938	1.66042	1.41741	2.50015	4.08085	2.42424	0.697729	2.85068	2.91145	0.456745	3.4336
Dkk1-72_6,txt	2.85367	1.45915	3.60812	3.02442	1.94598	2.79086	3.64345	2.12775	2.413	2.72165	2.13868	2.24696	3.23158	2.66009	1.99158	3.03147	3.81564	2.87821	3.31497	4.8985	2.09154	2.75534	3.91859	4.21988	2.74669	3.63578	4.29732	2.78261	2.49255	4.04087	5.11641	2.27706	2.87818	1.04919	2.43006	2.10911	3.78311	1.19489	3.12962	2.15601	1.28584	2.85112	4.07853	3.55592	1.47897	2.69692	3.63586	1.1566	3.34994
Dkk1-72_7,txt	2.6587	4.85501	3.46894	2.9403	4.21358	2.62234	2.54906	3.78493	2.16216	3.41856	3.95153	2.33033	3.17239	3.3266	2.15517	3.14692	2.49665	3.45865	3.52506	1.2055	2.79603	3.07874	2.47015	4.70337	3.04382	2.64268	4.70778	2.69736	4.10944	4.15459	0.81491	3.36626	2.05231	5.12946	4.29581	2.78805	1.92184	4.88863	2.50967	3.46946	5.14902	2.75989	2.56128	2.23936	1.70187	4.04765	2.42879	1.84227	3.31989
Wnt3a-72_7,txt	1.15552	4.02108	4.56256	1.121	4.00555	3.01899	1.42091	2.53852	2.70041	2.06723	5.05584	2.84305	2.2783	4.12035	1.80016	4.52983	3.29945	3.63157	6.14028	3.03007	2.86533	4.61429	3.09762	5.15343	4.02959	3.23382	5.16317	2.76121	3.62702	4.56626	2.18265	1.04512	3.0782	3.35186	6.25998	3.41272	0.583747	2.22434	4.24299	1.37521	5.6867	4.23258	4.89414	2.56829	1.53876	5.12035	4.19599	1.80672	4.77916
Wnt3a-72_9,txt	3.88027	2.31077	6.84559	4.46637	1.12621	5.95485	5.7395	1.91288	5.25292	3.42111	0.663701	5.12218	4.68988	1.13773	3.51383	3.32718	4.03799	3.40774	2.94096	5.06704	2.10198	2.84728	4.95115	4.61014	3.05638	4.53438	4.96852	3.53982	3.41777	5.61435	6.42926	4.09353	5.01037	1.0851	1.43961	4.58866	5.77286	2.6812	6.80832	2.58952	1.05021	6.269	4.40553	4.12128	1.56688	2.88141	3.33182	1.48914	3.74236
Wnt3a-72_10,txt	3.2284	1.10538	5.68479	2.97044	1.34752	4.29148	3.86638	1.43728	3.68691	2.10828	1.98175	4.03712	3.00842	2.07368	3.0386	3.99064	4.35382	4.32833	4.55819	5.96427	3.81991	4.3239	4.27259	6.06687	4.12124	3.78033	6.15503	3.59221	2.46799	5.90165	5.90295	1.30899	4.03981	0.659266	3.39161	5.22481	4.11483	0.399264	4.87672	1.41661	1.19254	5.53792	4.87105	4.84783	2.32288	3.34034	5.49981	2.54125	4.02826
Wnt3a-72_11,txt	4.09293	1.0664	5.65732	4.23985	0.90319	4.33786	5.26088	1.77888	4.3341	2.95926	1.13536	4.14127	4.17903	1.89782	2.9515	3.4772	4.14277	4.44843	3.18343	5.55516	4.40548	3.37919	4.04365	5.98072	3.51376	3.47466	5.96641	3.78491	2.37737	5.90792	6.14486	3.10375	4.92297	1.53302	1.83813	4.5523	5.53592	1.4877	5.5592	2.6991	0.671807	5.32627	4.23466	5.31345	2.97552	2.64655	4.9014	2.885	3.54428
Wnt3a-72_12,txt	2.66818	1.21738	5.29723	2.76812	0.658911	4.0078	4.34584	0.959669	3.41103	1.74892	1.66785	3.17151	3.17991	1.84731	1.99804	3.7908	4.23119	3.58799	4.27339	5.8076	3.27246	3.571	4.18772	5.21296	3.45744	3.67863	5.25048	3.14655	2.83067	5.36491	5.84304	1.7655	4.20572	0.732869	3.26361	3.55818	4.30318	0.590822	4.95126	1.18632	1.45862	4.44552	4.91829	4.64995	2.0401	3.28307	5.08885	1.91037	4.00672
Wnt3a-72_13,txt	4.33619	1.4196	7.06422	5.02732	0.821014	5.65201	5.96871	1.80692	5.63288	3.72874	0.823929	4.90145	5.07104	1.70263	3.98875	3.51251	4.19973	4.89821	3.12373	5.62236	4.27027	3.02592	4.25697	6.51157	3.24031	3.75824	6.58721	3.77808	2.70026	6.60751	6.42308	3.51783	6.18978	2.07746	1.37654	4.78382	5.91802	1.84434	6.99436	3.19718	0.429346	6.10036	4.44462	5.13261	3.25923	3.12052	4.43847	2.90091	3.8555
Wnt3a-72_14,txt	1.4893	4.2639	5.20586	1.28664	3.82342	3.23938	1.94394	2.37833	3.19476	2.28469	5.00378	2.88521	2.88995	3.61097	2.12941	5.01284	3.61497	4.02566	6.64383	3.36869	3.53906	4.81447	3.79227	5.71566	4.17346	3.83864	5.60992	2.8657	3.89231	5.36504	2.52332	0.743896	4.37579	3.47077	6.77098	3.28207	0.510157	2.29632	5.06298	1.42331	5.6438	3.94327	5.54877	2.30289	2.41761	5.69093	4.08385	2.11414	5.34519
[truncated: 2 more columns]
