# Supplementary material for: Wnt Signaling Drives Correlated Changes in Facial Morphology and Brain Shape
Source: Front Cell Dev Biol. 2021 Mar 29;9:644099. doi: 10.3389/fcell.2021.644099 (PMC8039397; doi:10.3389/fcell.2021.644099)
Supplement: Supplementary Table 9 — Landmark coordinates for brain shape at 72hr treatment. File used in R code called “landmarks_72H”. [file Table_9.XLSX]

## Sheet: landmarks_72H
ID	1x	1y	1z	2x	2y	2z	3x	3y	3z	4x	4y	4z	5x	5y	5z	6x	6y	6z	7x	7y	7z	8x	8y	8z	9x	9y	9z	10x	10y	10z	11x	11y	11z	12x	12y	12z	13x	13y	13z	14x	14y	14z	15x	15y	15z	16x	16y	16z	17x
AP-72_2,txt	4.44155	2.53507	4.25463	5.42371	2.42565	3.56288	4.75747	2.66083	1.94043	5.40086	3.29125	2.64722	4.08031	3.74911	4.0208	4.20057	4.79922	2.52188	4.69384	3.91471	2.00553	4.89152	3.5683	1.94187	4.80562	3.3746	1.9457	5.27939	3.31017	2.22833	4.78018	3.54246	1.81375	4.05573	3.8075	1.42363	5.09552	1.79445	2.53041	3.6051	1.68245	3.9045	3.40565	0.909982	2.04781	4.1909	1.61815	1.79492	4.49664
AP-72_4,txt	2.38329	2.37532	5.14253	1.19645	1.44206	4.67046	1.16823	1.62753	2.54748	1.67334	0.72293	3.4712	3.59888	1.95089	4.43186	3.65885	0.680132	2.45481	2.33127	0.825835	2.40123	1.79379	0.928146	2.54225	1.72042	1.16397	2.47429	1.50137	0.846998	2.93311	1.79504	1.03958	2.31206	2.41133	1.35074	1.60461	0.49546	1.97094	3.5323	1.99103	3.78688	4.59349	0.55448	4.12714	2.72841	0.596341	2.88688	2.541	0.61854
AP-72_5,txt	2.33268	2.48283	4.45404	1.19672	1.78115	4.01691	1.29214	2.05884	2.08771	1.60647	1.0637	2.80886	3.54494	2.02176	3.74396	3.52371	0.859205	1.96934	2.37762	1.16898	1.85476	1.9454	1.31717	1.92007	1.83891	1.52333	1.91764	1.5635	1.22128	2.29126	1.94872	1.4361	1.73279	2.60329	1.76519	1.04293	0.621439	2.51376	2.92065	2.22839	3.8548	4.00174	1.09527	4.64824	2.33967	0.944194	3.46221	2.01783	0.847144
AP-72_8,txt	3.31914	4.24226	3.93059	3.36859	5.14291	3.60521	3.36882	4.9925	1.83981	2.51619	5.40854	2.83892	2.01628	3.52343	3.34451	1.38908	4.15455	1.86397	2.09373	4.83451	1.72899	2.3853	5.13297	1.90343	2.58081	5.11267	1.87124	2.57729	5.38107	2.2737	2.40498	5.08825	1.75295	2.41588	4.54504	1.02375	4.11461	5.37277	2.74596	4.37035	3.51531	3.42638	5.34506	3.9793	1.86727	4.55101	4.72045	1.67408	4.29193
AP-72_9,txt	4.18174	2.82642	3.63442	5.0237	3.17765	3.1385	4.5255	3.37955	1.69829	4.82423	4.08903	2.6955	3.42937	3.92737	3.5412	3.57457	4.70076	2.24545	3.73786	4.59767	2.11592	4.314	4.36906	2.03881	4.40128	4.15753	1.94434	4.69648	4.17621	2.24474	4.22866	4.22891	1.84866	3.69392	4.22698	1.33241	5.17445	2.61403	2.32556	3.95859	1.79462	2.9829	4.07587	1.48197	1.58165	4.399	2.21793	1.27204	4.731
AP-72_11,txt	3.22402	4.17666	3.95455	3.06666	5.29175	3.55261	2.99017	5.10432	1.59669	2.08191	5.29638	2.75393	1.98635	3.35763	3.39791	1.06778	3.82889	1.99217	1.69393	4.61989	1.58788	1.97183	5.00827	1.72148	2.22119	5.04601	1.71561	2.1157	5.30362	2.1291	1.98761	4.98855	1.53262	1.9562	4.34945	0.797479	3.75825	5.62945	2.50682	4.60647	3.79277	3.17763	5.27648	4.35526	1.54558	4.37571	4.99191	1.35374	3.98461
Dkk1-72_1,txt	1.88296	2.57481	3.4978	2.05053	3.20814	3.16672	1.94424	3.48376	2.58704	1.75975	2.90045	3.12926	1.43586	2.12334	2.66035	1.25415	2.4397	2.17151	1.45403	2.90207	2.10613	1.5822	3.18914	2.72816	1.69976	3.23075	2.75885	1.70706	3.15591	2.94312	1.60276	3.21784	2.17024	1.69555	2.98421	1.40417	2.34866	3.34586	3.22039	3.03012	2.81713	3.2675	3.31642	3.51642	3.08616	2.94186	3.66105	2.6951	2.34831
Dkk1-72_2,txt	2.14179	2.92841	4.03794	1.75743	2.31658	3.27232	2.22065	2.50765	1.8426	2.12148	1.82693	2.87781	3.33616	1.96188	3.8082	3.76948	1.09492	2.34065	3.06407	1.57576	1.86337	2.53198	1.6926	1.89071	2.48471	1.90582	1.88287	2.17937	1.79202	2.29353	2.68169	1.76256	1.75838	3.48443	2.00099	1.19524	1.51842	3.00479	2.7273	2.18547	3.91587	3.68874	1.7266	4.34027	2.15947	1.88812	3.54591	1.75503	1.7976
Dkk1-72_4,txt	2.36305	2.62249	5.01058	1.6408	1.54659	4.80182	2.00924	0.944759	3.0902	2.58817	0.872395	3.79934	3.60834	2.02015	4.45025	4.77707	1.03556	2.89365	3.46878	0.743923	2.50499	2.90609	0.627661	2.74667	2.81657	0.715881	2.72495	2.58538	0.598274	3.30345	2.8695	0.604954	2.53023	3.56684	1.0401	1.581	1.35827	1.23224	3.70956	1.42761	3.36387	4.26142	1.32911	1.24732	2.35362	1.92125	1.0923	2.28774	1.48919
Dkk1-72_5,txt	2.74129	2.65666	3.83345	2.36861	1.69	3.79105	2.50038	1.18165	2.14017	3.16148	0.921797	3.2959	4.10604	2.52272	3.41663	4.78489	1.20763	2.21491	3.86107	0.900248	2.09205	3.4346	0.736994	2.27858	3.25414	0.817499	2.25972	3.1342	0.783256	2.79054	3.37625	0.787537	2.1051	3.70867	0.989803	1.29605	1.58968	1.51702	2.97125	1.90702	3.26656	3.03863	1.04073	2.58624	1.50174	1.52421	1.76068	1.62136	1.60438
Dkk1-72_6,txt	2.67381	2.41913	4.72217	2.67274	1.43594	4.41734	3.06781	1.42355	2.54278	3.72851	1.13909	3.68213	4.25666	3.07988	4.18154	5.14229	2.28225	2.90277	4.41894	1.71517	2.47252	4.03438	1.35351	2.66786	3.80077	1.40366	2.63135	3.76193	1.13124	3.13706	4.06257	1.32	2.49476	4.28428	1.97195	1.70016	2.07927	1.19341	3.3465	1.54634	3.04225	3.87652	1.03263	2.40926	2.13641	1.90013	1.73895	2.10277	2.14473
Dkk1-72_7,txt	2.53933	4.07972	4.68875	2.44398	5.24315	4.13599	2.83094	4.85007	2.21108	1.74927	5.10397	2.99495	1.657	3.43417	4.15999	0.79704	3.39908	2.05918	1.66569	4.22874	1.90571	1.8495	4.65083	2.02921	2.18446	4.6931	2.03287	1.89858	5.06285	2.49538	1.90974	4.62672	1.8625	2.11486	3.71669	1.18819	3.38395	5.37889	3.22846	3.84565	3.89285	4.51503	5.14207	4.32651	2.77409	4.20006	4.66462	2.21942	3.81855
Wnt3a-72_7,txt	2.67932	3.52467	5.72144	0.989726	3.9232	5.02901	1.15175	4.12522	2.72332	0.670196	2.4191	4.76611	3.21198	1.45798	4.62301	2.20602	0.925904	3.09587	1.68806	1.57398	2.74873	0.784849	2.13299	3.43099	0.634481	2.35499	3.51708	0.563877	2.15882	4.2449	1.21513	2.57819	2.10455	2.06622	2.51171	1.16738	1.38945	5.44395	4.84059	3.78323	4.45819	5.48574	3.35257	6.28601	3.40002	2.41468	5.76504	2.92297	1.67964
Wnt3a-72_9,txt	3.34287	3.83096	6.30003	3.887	2.17341	7.01373	4.70206	0.690427	4.9157	5.38812	2.77821	7.01531	4.59472	4.89555	5.33636	6.4474	4.06975	5.03583	6.54055	2.88177	4.92747	5.99078	2.67082	6.56871	5.93431	2.54203	6.62756	5.82084	2.73586	6.80132	6.35435	1.80069	3.8879	6.04768	1.95627	2.57114	2.68187	1.54095	6.68341	1.86203	3.78531	5.28122	1.07229	1.44496	4.66035	2.07237	0.906043	4.83331	2.53941
Wnt3a-72_10,txt	3.84347	2.52723	6.91784	3.26315	0.980944	6.45933	2.80709	1.47732	3.59273	4.15078	0.496627	5.61486	5.59886	2.75354	5.9108	6.01549	1.23909	4.02925	4.91878	1.00431	3.72529	4.36241	0.7491	3.99193	4.17902	0.760862	4.00208	4.11513	0.349843	4.87303	4.38694	0.964526	3.50254	4.53095	1.83036	2.28925	1.85061	1.08447	6.08093	2.60504	3.91966	6.64582	0.581875	3.37678	5.19635	1.07891	2.44252	4.50947	1.22993
Wnt3a-72_11,txt	3.67835	2.28328	6.32706	4.12566	1.09766	5.95048	4.24569	0.983888	3.8928	5.29099	1.33556	5.89509	4.62225	3.6204	6.08297	6.14916	3.09834	4.96984	6.05762	2.45415	4.48294	5.70704	1.66812	5.33069	5.64709	1.53527	5.23075	5.54332	1.47208	5.53207	5.64162	2.35579	3.44788	5.39041	3.15333	2.39094	2.89073	0.742376	5.66381	2.39023	2.84566	5.9067	1.52176	1.83252	4.57136	1.94511	1.39643	4.14387	2.4998
Wnt3a-72_12,txt	3.21493	2.78434	5.68256	2.64926	1.25639	5.36679	2.88923	0.830842	2.994	3.93759	0.663507	5.26909	4.79863	2.73304	5.33504	5.84696	1.75913	4.23411	5.1944	1.13817	3.77545	4.5286	0.669979	4.76168	4.41999	0.58577	4.7157	4.34609	0.565327	4.98906	4.53289	1.13239	2.37009	4.71958	2.19719	1.58175	1.38438	1.44551	4.82512	2.00175	3.59375	5.16422	0.713114	3.22995	3.5464	1.01161	2.28576	3.2148	1.07943
Wnt3a-72_13,txt	3.71587	2.71288	7.12838	4.40831	1.30732	7.0267	5.18483	1.01909	4.92593	5.4633	1.84935	7.32953	4.97239	4.15818	6.84508	6.44963	3.58308	6.18369	6.52449	2.91408	5.76688	6.1178	1.95143	6.79839	6.0937	1.78837	6.74137	5.90851	1.83736	7.04429	6.44706	2.49774	4.50148	6.2243	3.07552	3.40275	3.38049	0.592624	6.56813	2.28805	2.80343	6.24737	2.04371	1.42778	4.75366	2.9157	0.928883	4.59223	3.12856
Wnt3a-72_14,txt	2.93861	4.02164	6.19539	1.20771	4.33263	5.56664	1.19692	3.90578	3.0369	0.579309	2.604	5.59752	3.59504	2.1199	6.00138	2.54551	0.641634	4.45125	2.00667	1.21619	3.69416	0.748748	1.99902	4.83679	0.426284	2.4335	4.6281	0.465479	2.30925	5.06627	1.46532	2.20584	3.06814	2.35917	1.88279	2.16176	1.3827	5.67351	4.52873	3.97331	5.18998	5.66692	3.50943	6.855	3.30723	2.42857	5.82893	3.02872	1.83306
[truncated: 14 more columns]
