# Supplementary material for: Wnt Signaling Drives Correlated Changes in Facial Morphology and Brain Shape
Source: Front Cell Dev Biol. 2021 Mar 29;9:644099. doi: 10.3389/fcell.2021.644099 (PMC8039397; doi:10.3389/fcell.2021.644099)
Supplement: Supplementary Table 10 — Landmark coordinates for head shape. File used in R code called “landmarksW”. [file Table_10.XLSX]

## Sheet: landmarksW
ID	1x	1y	1z	2x	2y	2z	3x	3y	3z	4x	4y	4z	5x	5y	5z	6x	6y	6z	7x	7y	7z	8x	8y	8z	9x	9y	9z	10x	10y	10z	11x	11y	11z	12x	12y	12z	13x	13y	13z	14x	14y	14z	15x	15y	15z	16x	16y	16z	17x
Diane_1w,txt	512	429	118	610	340	171	632	394	368	542	289	269	396	403	229	509	322	410	392	349	386	547	321	397	560	328	391	570	293	328	569	354	408	516	393	498	693	424	227	604	577	171	717	528	343	674	647	296	708
Diane_2w,txt	441	545	43.3	335	458	88.8	371	450	298	281	539	191	399	670	148	313	589	329	363	707	297	304	554	307	316	531	299	281	534	248	333	529	321	384	575	414	405	357	161	567	442	105	502	339	294	601	349	242	449
Diane_4w,txt	574	559	273	665	564	317	604	541	500	650	467	360	531	414	326	575	409	488	529	369	424	622	439	458	624	460	457	651	467	412	605	451	496	536	426	544	640	659	398	530	689	366	561	662	520	510	711	471	611
Diane_5w,txt	562	556	244	591	707	332	544	619	529	692	640	425	693	502	339	683	542	548	735	454	483	674	575	542	656	577	539	683	636	482	636	567	550	621	432	598	478	712	390	414	575	287	398	617	494	328	565	413	426
Diane_6w,txt	392	525	228	543	538	203	642	544	356	573	454	236	463	380	284	596	393	381	517	335	376	610	410	343	614	423	343	600	430	267	623	432	391	591	401	515	566	633	258	419	658	316	569	684	407	474	715	406	587
Diane_7w,txt	384	603	225	372	700	329	447	606	496	483	709	379	533	569	244	595	630	453	644	574	357	558	651	460	538	643	456	516	694	426	537	617	474	613	549	510	310	627	428	322	470	301	340	519	514	314	429	437	350
Diane_8w,txt	547	508	135	677	459	201	632	458	379	611	352	253	475	372	219	523	338	382	432	326	327	556	341	374	573	349	372	605	330	293	565	363	389	483	381	448	692	545	268	577	638	230	632	604	394	565	682	358	656
Diane_9w,txt	477	506	134	598	572	159	621	551	369	656	462	244	506	353	224	644	386	403	591	277	362	658	428	374	655	452	371	672	454	298	642	450	394	591	374	503	550	670	266	367	612	251	505	665	432	380	685	399	538
Diane_10w,txt	441	397	92.2	428	249	194	449	336	400	286	325	269	330	521	175	301	417	415	253	544	348	308	381	400	332	371	392	302	323	331	357	391	422	360	521	494	588	265	258	618	442	172	635	367	409	713	446	336	613
Diane_11w,txt	539	508	230	608	585	252	597	591	448	675	493	357	566	384	330	646	473	488	623	374	465	660	487	461	643	507	455	671	515	395	627	513	474	596	466	568	555	675	333	420	589	304	485	670	461	393	659	423	532
Diane_12w,txt	514	440	177	543	561	178	552	615	363	648	569	252	625	400	259	677	543	407	703	426	377	659	580	359	635	590	360	656	584	297	629	580	398	646	529	485	465	611	245	379	466	266	423	605	399	338	534	385	438
Diane_13w,txt	696	488	129	525	563	56.2	428	566	217	560	638	89	710	582	200	491	675	248	602	711	274	518	676	164	506	658	153	546	665	111	462	643	237	454	646	359	523	453	67.2	630	386	153	410	431	217	477	326	215	448
Diane_14w,txt	421	488	210	376	406	265	414	423	466	290	485	346	364	643	305	326	549	504	327	658	450	321	509	489	347	481	474	311	481	432	362	494	499	392	560	581	507	352	328	624	489	279	583	390	472	670	437	420	538
Diane_15w,txt	654	452	222	571	564	147	476	633	244	595	654	204	704	570	275	570	688	361	668	674	360	558	692	291	542	682	283	576	679	216	515	670	337	530	667	448	471	535	162	515	411	224	368	538	314	379	425	271	404
Diane_16w,txt	501	636	252	525	702	310	530	661	471	605	670	359	582	522	287	636	582	460	663	499	397	621	616	450	595	632	449	609	664	405	601	610	473	606	524	533	443	715	376	357	598	323	392	646	499	320	604	451	427
IC_1w,txt	463	524	174	506	645	199	573	635	399	636	600	250	591	409	234	700	563	377	719	437	348	677	595	369	655	600	371	644	620	313	669	598	395	693	514	487	461	670	318	365	501	307	460	646	452	362	567	452	491
IC_2w,txt	474	579	109	464	727	160	461	711	382	553	721	258	618	529	207	581	672	405	672	576	361	560	706	371	538	711	372	544	724	308	529	693	405	561	643	474	379	720	258	332	523	217	338	667	397	266	564	344	375
IC_4w,txt	512	405	189	507	256	286	492	328	489	405	292	368	344	449	284	351	383	492	292	485	422	385	332	481	413	338	482	401	290	422	413	350	499	394	439	560	589	275	364	657	459	281	635	356	493	718	431	428	598
IC_5w,txt	492	511	138	552	340	171	554	341	377	457	314	265	373	526	227	410	333	388	324	414	355	453	319	374	474	328	377	477	308	320	467	330	401	416	386	481	641	366	263	624	556	229	676	418	393	699	534	370	650
IC_6w,txt	447	489	176	512	360	179	554	324	370	436	313	275	324	484	309	429	298	405	323	370	438	458	294	386	479	307	390	457	297	322	483	304	405	465	332	506	624	389	247	574	568	242	663	389	365	699	519	352	640
IC_8w,txt	402	433	157	292	408	221	372	436	384	294	530	273	426	569	208	371	575	385	433	654	326	352	551	379	356	518	380	313	518	330	368	528	402	447	567	456	339	348	290	522	343	213	433	338	388	523	288	332	396
IC_9w,txt	523	495	157	516	657	172	502	682	423	598	671	295	667	456	277	654	654	438	744	531	444	592	684	425	583	680	421	588	694	344	569	675	446	599	607	558	414	668	288	366	443	263	358	658	428	252	525	404	416
IC_10w,txt	524	392	237	494	331	272	466	301	478	374	349	352	455	540	321	346	386	493	313	505	450	364	349	469	392	351	478	384	321	409	391	353	507	394	417	592	561	265	370	666	439	340	604	283	513	716	352	488	570
IC_11w,txt	497	465	95	489	348	155	511	392	382	418	356	280	372	533	192	381	438	393	312	529	340	413	403	384	439	401	377	427	359	322	438	416	405	416	501	466	597	359	255	647	514	176	649	429	375	716	516	320	616
IC_12w,txt	507	534	150	519	621	215	524	584	383	634	609	295	639	430	227	649	535	409	702	446	366	639	561	393	616	558	389	634	608	344	616	548	416	620	458	476	432	624	296	406	465	212	392	539	400	343	476	339	415
IC_13w,txt	663	736	105	681	810	233	594	692	377	718	733	320	736	598	176	706	620	404	753	522	343	684	662	397	663	665	396	698	715	363	657	642	412	629	521	446	557	795	289	486	661	122	466	709	355	390	672	252	506
IC_14w,txt	506	480	45.8	499	365	84.6	493	391	295	397	389	187	421	569	135	378	455	316	334	545	273	394	422	300	414	424	298	401	386	247	411	430	325	411	507	392	583	351	199	635	524	142	627	416	325	689	470	284	590
Normal_st20_1W,txt	526	483	193	510	407	199	486	362	359	399	413	255	415	570	288	382	408	377	345	478	362	380	396	341	398	390	341	396	389	289	411	395	380	396	406	449	586	370	273	617	515	291	592	390	396	642	457	379	595
Normal_st20_2W,txt	485	457	909	381	442	868	396	468	688	435	337	785	601	391	822	481	357	647	567	333	690	454	349	676	441	372	682	425	346	731	455	387	646	507	393	590	367	551	783	523	600	827	434	600	663	490	654	712	400
Normal_st20_3W,txt	460	540	213	473	649	247	481	616	418	569	629	308	548	455	286	583	563	424	621	506	373	577	595	400	559	603	402	569	634	349	552	583	433	579	533	485	368	630	326	357	484	308	364	571	447	317	516	408	372
Normal_st20_4W,txt	494	481	294	482	568	304	490	621	486	574	597	362	608	423	404	623	599	498	669	526	491	599	617	469	571	618	465	579	621	403	587	620	494	601	611	574	391	587	387	374	427	422	372	579	514	329	480	525	382
Normal_st20_5W,txt	402	455	262	395	385	314	501	416	449	362	447	426	377	579	362	433	495	514	380	573	486	428	467	495	438	457	488	383	438	455	462	470	502	489	515	551	512	361	330	542	499	256	589	416	402	632	460	331	577
Normal_st20_6W,txt	572	511	864	648	475	824	616	495	635	686	562	744	584	653	786	630	617	633	584	689	686	654	594	654	653	569	656	683	577	695	619	574	615	589	612	574	600	393	728	463	419	762	528	411	620	446	391	665	558
Normal_st20_7W,txt	575	539	145	566	450	151	518	404	344	443	460	196	452	586	195	400	440	334	364	522	297	423	413	302	449	411	309	462	403	243	438	416	340	414	454	410	651	412	276	677	558	279	646	435	410	693	515	399	636
Normal_st20_8W,txt	378	427	148	314	378	223	391	420	411	271	461	310	367	608	222	342	557	421	346	623	353	316	507	410	336	483	415	285	467	371	365	490	438	400	572	476	405	318	292	527	395	199	526	349	385	597	364	320	490
Normal_21_1W,txt	538	513	233	381	513	246	363	507	466	386	625	340	578	629	328	396	645	475	498	701	452	376	625	462	376	593	461	354	603	393	374	613	479	422	620	572	350	432	351	583	388	341	388	376	473	510	317	459	371
Normal_21_2W,txt	499	595	222	655	645	285	659	593	478	693	521	326	525	421	277	684	447	453	607	341	410	699	477	448	691	501	453	710	523	382	686	487	475	640	430	552	614	725	389	396	666	350	571	713	527	438	742	515	603
Normal_21_3W,txt	492	539	279	503	390	283	498	349	471	382	376	364	378	566	382	367	378	514	306	477	501	378	361	484	409	357	476	387	351	411	405	363	516	387	405	606	619	383	356	625	556	373	625	392	504	680	489	487	616
Normal_21_4W,txt	512	612	239	485	717	278	470	680	480	563	723	392	639	560	342	606	656	526	675	597	485	576	688	493	555	688	491	565	720	435	552	670	524	582	615	597	391	689	368	390	503	319	344	608	489	311	504	441	361
Normal_21_5W,txt	324	442	310	211	455	434	382	486	601	283	571	522	399	576	326	396	633	569	478	677	467	372	613	585	369	580	594	320	591	560	390	593	596	509	613	615	284	387	547	421	318	367	403	342	613	489	271	522	373
Normal_21_6W,txt	455	707	318	573	639	280	648	503	457	558	497	299	376	539	358	539	386	439	420	389	446	577	406	418	597	432	419	592	469	342	584	405	449	541	374	541	670	644	380	520	761	460	689	619	542	625	725	584	703
Normal_21_7W,txt	528	471	88.1	476	371	99.6	454	366	324	341	425	184	426	595	169	330	448	336	312	570	297	341	417	310	362	404	309	357	383	235	354	420	352	354	489	436	552	333	201	646	499	204	583	351	356	672	412	340	562
Wnt3a_1W,txt	586	609	132	492	546	80.6	320	390	264	277	590	155	468	676	204	293	567	369	353	673	333	246	550	277	245	534	273	249	571	203	288	486	378	352	573	492	474	330	137	644	437	193	510	311	346	619	339	302	463
Wnt3a_2W,txt	555	579	96.7	502	345	81.6	454	290	391	284	385	192	360	647	251	266	415	394	248	569	384	283	368	357	297	362	355	299	346	272	323	351	402	332	427	525	634	242	207	751	465	278	645	263	406	751	355	423	618
Wnt3a_3W,txt	478	332	211	605	461	135	648	615	339	730	451	250	567	271	364	758	493	394	722	340	477	746	518	367	730	532	352	741	496	284	733	555	386	713	559	532	542	622	182	342	483	271	499	726	318	327	673	375	540
Wnt3a_4W,txt	515	491	211	477	677	198	477	703	443	594	709	314	647	495	314	638	690	460	716	579	451	600	713	446	569	709	442	582	727	372	576	708	469	602	657	586	360	682	311	366	458	322	327	649	466	287	515	464	351
Wnt3a_5W,txt	481	594	54.7	433	367	42.4	438	313	257	231	432	127	294	607	169	264	453	353	232	583	322	249	396	261	269	381	258	265	383	182	316	389	350	352	462	464	630	335	101	678	536	121	667	351	299	768	444	244	619
Wnt3a_6W,txt	552	421	129	792	482	187	727	497	464	774	311	302	576	237	240	685	278	507	570	178	433	735	304	464	741	338	459	782	317	369	709	363	526	607	350	618	751	643	271	519	627	198	636	690	443	490	732	356	707
Wnt3a_7W,txt	458	491	65.2	563	695	75.2	614	785	251	734	607	114	660	449	152	726	583	338	703	465	285	758	618	235	752	651	230	763	638	157	709	651	357	674	552	467	424	741	102	338	578	161	375	719	342	309	635	297	403
Wnt3a_8W,txt	576	558	118	520	454	95.4	433	316	243	367	502	139	461	654	198	311	467	311	318	589	289	320	444	235	330	426	232	346	439	170	333	403	325	324	449	453	616	364	156	704	499	236	630	292	332	717	370	331	607
[truncated: 14 more columns]
